# Supplementary material for: Synthesis and Characterization of Quadrupolar-Hydrogen-Bonded Polymeric Ionic Liquids for Potential Self-Healing Electrolytes
Source: Polymers (Basel). 2022 Sep 29;14(19):4090. doi: 10.3390/polym14194090 (PMC9572781; doi:10.3390/polym14194090)
Supplement: Supplementary file 1 [file polymers-14-04090-s001.zip]

Archive with 1 entries (1 files):
- polymers-1914198-supplementary.pdf
